# Supplementary material for: Body Water-Mediated Conductivity Actualizes the Insect-Control Functions of Electric Fields in Houseflies
Source: Insects. 2020 Aug 23;11(9):561. doi: 10.3390/insects11090561 (PMC7564027; doi:10.3390/insects11090561)
Supplement: Supplementary file 1 [file insects-11-00561-s001.zip]

Archive with 3 entries (3 files):
- Video supplement 1.mp4
- Video supplement 2.mp4
- Video supplement 3.mp4
